# Supplementary material for: Transition from BOS to RAS impairs prognosis after lung transplantation—CLAD subtype analysis by CT volumetry
Source: PLoS One. 2022 Oct 12;17(10):e0275563. doi: 10.1371/journal.pone.0275563 (PMC9555659; doi:10.1371/journal.pone.0275563)
Supplement: S1 Dataset — (XLSX) [file pone.0275563.s002.xlsx]

## Sheet: Sheet1
Patient ID number	Classification, 0 = persistent BOS, 1 = BOS to RAS transition	Recipient survival status, 0=alive, 1=deceased	Recipient survival, pop	Recipient survival after CLAD onset, days	Graft survival status, 0= alive without retransplantion, 1=retransplantation or deceased	Graft survival, pop	Graft survival after CLAD onset, days	Recipient age	Recipient sex, 1= female, 2 = male	Primary diagnosis, 1=emphysema, 2=cystic fibrosis, 3=IPF, 4=A1A, 5=PPH, 6=other	History of smoking, 1=yes	Any biopsy-proven rejection after transplantation, 1=yes	Donor age, years	Donor sex, 1=female, 2=male	Donor criteria, 0=standard, 1=extended	Time (days) from tx to CLAD dg	Time (days) from CLAD dg to transition	Time (days) between baseline by spirometry and baseline CT	Time (days) between CLAD diagnosis and CLAD CT	FEV1/FVC at CLAD dg	FEV1 at CLAD dg	FVC at CLAD dg	Mean lung density (HU) at CLAD onset	Mean lung density (HU) at end of follow-up CT	Opacity typically seen in RAS patients present at CLAD onset	Opacity typically seen in RAS patients present at prior to transition	Opacity typically seen in RAS patients present at any stage after CLAD onset	Air trapping present at CLAD onset	Air trapping present at prior to transition	Air trapping present at any stage after CLAD onset	Lung volume at baseline, ml	Lung volume at CLAD onset, ml	Lung volume at end of follow-up, ml
1	0	1	2711	483	1	2711	483	50	1	1	0	0	49	1	0	2228		1	-1	0.59	1.36	2.31	-833.2	-796.4			0	1		1	4588	4551.52	2667.07
2	0	1	4322	2081	1	4322	2081	59	2	1	1	0	55	2	1	2241		1	0	0.5	0.92	1.85	-793.5	-813.5			0	1		1	2495	3269.12	3578.48
3	0	0	6163	4626	0	6163	4626	49	1	4	1	0	43	1	0	1537		0	0	0.83	2.82	3.39	-821.5	-839.8			0	1		1	4702	5117.18	5027.99
4	0	0	6077	4831	0	6077	4831	45	2	4	1	0	44	1	0	1246		0	0	0.78	3.27	4.17	-793	-868			0	0		1	6283	5387.29	6909.52
5	0	1	374	218	1	374	218	64	2	3	1	0	43	2	0	156		0	-7	0.79	1.3	1.65	-774.3	-763.8			0	1		1	2051	2325.54	2186.71
6	0	1	3366	232	1	3366	232	47	2	3	0	0	49	2	0	3134		50	0	0.73	1.85	2.53	-744.1	-783			0	1		1	3848	3726.49	3456.07
7	0	1	4177	3552	1	4177	3552	46	1	1	1	1	58	1	0	625		41	0	0.67	2.26	3.38	-822.9	-853.2			0	0		1	4551	4591.21	4365.17
8	0	0	5714	4875	0	5714	4875	31	1	6	0	0	43	2	0	839		0	-103	0.65	1.7	2.6	-817.1	-829.2			0	0		1	4477	4361.78	4045.1
9	0	0	5690	4587	1	2015	912	44	2	3	1	1	40	1	1	1103		0	0	0.59	2.35	3.99	-820.1	-851.8			0	1		1	5669	6170.68	5881.95
10	0	1	2014	1569	1	2014	1569	59	1	1	1	0	50	1	1	445		0	0	0.66	1.73	2.63	-785.3	-854.6			0	0		1	4204	3969.17	5194.53
11	0	0	5584	2269	0	5584	2269	25	1	5	0	1	44	1	0	3315		0	0	0.73	2.12	2.91	-845	-849.4			0	0		1	4104	4134.26	3858.59
12	0	1	3334	2521	1	3334	2521	52	1	6	0	1	55	2	1	813		0	0	0.53	1.03	1.95	-732.2	-845.6			1	0		1	2881	3102.17	2462.79
13	0	0	5473	4847	0	5473	4847	43	2	1	1	1	52	1	0	626		0	0	0.6	2.49	4.14	-845.1	-857.6			1	0		1	5571	5981.22	6249.34
14	0	1	718	654	1	718	654	59	2	3	1	1	61	2	1	64		3	0	0.72	1.67	2.32	-765.5	-859.5			0			1	4013	3412.04	5774.63
15	0	1	1050	235	1	1050	235	62	2	3	1	1	42	2	0	815		0	0	0.62	1.36	2.2	-815	-819.9			0	1		1	2606	2881.69	3286.77
16	0	0	5348	4371	0	5348	4371	44	2	1	0	1	44	2	1	977		0	59	0.43	1.66	3.86	-860.9	-878.1			0	1		1	6144	6508.96	5828.47
17	1	1	2127	1923	1	640	436	34	2	6	1	1	58	1	1	204	421	15	2	0.5	1.18	2.35	-781.8	-650.6		1	0	0		0	3429	3870.83	2199.99
18	1	1	841	480	1	841	480	54	1	3	0	1	53	1	1	361	468	0	0	0.62	1.39	2.23	-789.2	-742.3		1	1	0	1	1	3717	3810.41	2851.88
19	0	0	5069	2586	0	5069	2586	60	1	1	1	1	36	1	0	2483		0	-43	0.61	2.13	3.49	-814.8	-839.4			0	1		1	5101	4703.88	4855.71
20	0	1	4624	3628	1	4624	3628	61	2	3	0	0	55	2	1	996		0	40	0.68	1.27	1.87	-718.7	-756.3			0	1		1	3012	2801.57	2697.65
21	0	0	4949	4741	1	617	409	48	2	3	0	1	46	2	1	208		0	2	0.61	1.49	2.45	-751.2	-802.8			1	1		1	3469	3487.41	4733.5
22	0	0	4844	1815	0	4844	1815	44	1	6	0	1	59	1	1	3029		138	-97	0.63	2.68	4.26	-831.6	-847			0	1		1	5038	4989.96	5197.29
23	0	1	3567	2283	1	3567	2283	62	2	4	1	1	58	2	1	1284		0	177	0.88	3.7	4.2	-858.1	-861.7			0	0		1	7160	6221.35	5867.94
24	0	1	1793	1542	1	1793	1542	53	2	3	1	1	37	1	0	251		0	0	0.65	1.25	1.93	-768.8	-808.6			0	1		1	2684	2956.29	3523.27
25	0	0	4815	4249	0	4815	4249	46	2	4	1	1	18	2	0	566		0	0	0.72	3.28	4.53	-806.2	-831.2			1	0		1	5069	4599.62	4855.52
26	0	0	4721	1795	0	4721	1795	39	1	6	0	1	27	1	0	2926		6	0	0.4	0.97	2.41	-784.9	-850.5			0	0		1	2076	3032.36	3321.11
27	0	0	4497	4251	1	387	141	36	2	6	0	0	63	2	1	246		10	-4	0.63	1.44	2.28	-705	-733.5			1	0		1	6243	5734.97	5607.01
28	0	1	2189	1633	1	2189	1633	60	2	3	0	0	55	1	1	556		39	0	0.6	2.32	3.89	-846.5	-841.5			0	0		1	5789	6051.08	5196.01
29	1	1	872	329	1	872	329	53	1	1	1	0	42	1	0	543	110	0	-1	0.59	1.54	2.61	-825.8	-778.5		0	1	1	1	1	4761	4822.32	2901.71
30	0	1	2060	1753	1	2060	1753	63	1	3	1	1	43	1	1	307		41	0	0.73	1.38	1.88	-787.3	-830.4			0	0		1	3444	3486.35	3520.68
31	0	0	4401	3200	0	4401	3200	59	2	3	1	0	20	2	0	1201		0	0	0.64	2.21	3.43	-835.6	-870.5			0	0		1	4401	4969.07	5112.86
32	0	1	3267	2839	1	744	316	56	2	3	0	1	35	2	0	428		0	-1	0.52	2.55	4.93	-856	-842.2			0	1		1	5599	6186.23	5935.04
33	0	0	4331	2499	0	4331	2499	55	2	4	1	1	48	2	1	1832		128	0	0.96	3.31	3.46	-870.9	-881.4	1		1	1		1	8125	8270.69	8644.93
34	0	0	4228	1676	0	4228	1676	52	1	6	0	0	36	1	0	2552		0	115	0.64	1.59	2.49	-797.5	-826			1	0		1	3884	3836.03	4071.93
35	0	0	4215	2019	0	4215	2019	47	2	3	1	0	46	1	1	2196		0	0	0.61	2.25	3.68	-830.8	-857.7			0	0		1	5044	5108.07	5188.49
36	0	0	4133	1822	0	4133	1822	58	1	3	1	0	24	1	0	2311		92	-124	0.78	2.28	2.92	-777.5	-809.3			0	1		1	3813	3457.07	3172.53
37	0	0	4100	2501	0	4100	2501	59	2	3	1	1	28	1	0	1599		0	0	0.77	3.43	4.43	-863.9	-867.4			0	1		1	5695	5392.4	5059.39
38	0	0	4022	2562	0	4022	2562	61	2	3	1	1	20	2	0	1460		0	0	0.56	1.95	3.46	-864.7	-871.4			0	1		1	5669	5747.37	6045.11
39	0	0	3874	2997	0	3874	2997	64	2	3	0	0	39	1	1	877		96	-89	0.8	2.43	3.05	-804.1	-825.7			0	1		1	3856	3510.58	3395.38
40	1	1	1815	1114	1	1815	1114	50	2	3	0	0	28	2	0	701	1105	0	0	0.35	1.21	3.46	-804.8	-686.5	1	1	1	0	1	1	3996	4189.23	1592.79
41	0	0	3816	3083	0	3816	3083	61	2	4	1	0	66	1	1	733		0	-2	0.52	1.86	3.56	-830.9	-874.1			0	1		1	4846	6039.64	6600.85
42	0	0	3781	1949	0	3781	1949	63	1	3	0	1	47	1	0	1832		0	0	0.59	1.48	2.5	-812.8	-826.9			0	0		1	3461	2949.88	2769.58
43	0	1	2675	1103	1	2675	1103	47	1	3	0	1	55	1	1	1572		0	85	0.82	1.14	1.39	-665.2	-665.1			0	0		0	1808	1786.77	1381.94
44	0	0	3616	1802	0	3616	1802	59	2	3	1	0	56	2	1	1814		0	0	0.49	1.95	3.94	-803.5	-836.9			0	1		1	4908	4697.15	5631.19
45	0	0	3536	2919	0	3536	2919	63	1	3	0	0	57	1	1	617		40	-2	0.55	1.07	1.93	-823.4	-842.8			1	1		1	3568	4005.01	3900.49
46	0	1	491	68	1	491	68	22	2	6	0	0	21	2	0	423		0	-3	0.52	0.63	1.22	-799.6	-715.4			0	1		1	2478	2598.58	2234.77
47	1	1	3427	1963	1	3427	1963	60	2	1	1	0	44	2	0	1464	1864	0	0	0.67	3.2	4.78	-809.2	-747	1	1	1	1	1	1	5454	5407.41	4248.07
48	0	0	3354	1630	0	3354	1630	59	2	3	1	1	61	2	1	1724		0	-9	0.49	1.65	3.4	-882.3	-896.8			0	0		1	3963	4649.77	4903.6
49	0	1	1492	555	1	1492	735	47	1	5	1	1	73	1	1	955		0	0	0.66	1.81	2.73	-766.3	-754.2			0	1		1	4528	4215.4	4247.98
50	1	1	1096	609	1	1096	609	62	1	1	1	0	49	2	0	487	521	0	-7	0.53	1.3	2.46	-829.3	-749.7	1	1	1	1	1	1	3853	3895.99	2040.35
51	0	1	1256	1097	1	501	342	56	2	3	1	1	57	2	1	159		0	0	0.46	1.83	3.97	-825.9	-874.6			0	1		1	5511	5673.61	7044.66
52	0	1	589	412	1	589	412	63	2	3	1	1	46	1	0	177		0	0	0.64	1.68	2.64	-817.9	-817.9			0	1		1	4596	4972.62	4450.99
53	0	0	2979	1876	0	2979	1876	62	2	1	1	1	54	1	0	1103		0	0	0.69	2.9	4.23	-824.7	-867.9			0	1		1	4620	4779.98	5790.89
54	1	0	2968	2219	0	2968	2219	58	1	6	0	1	50	1	0	749	1432	0	0	0.67	1.8	2.67	-816.6	-830.4		1	1	0	1	1	5050	4325.05	3088.6
55	0	0	2966	2149	0	2966	2149	44	2	3	1	1	44	2	1	817		0	7	0.64	3.1	4.86	-836.7	-840.8			0	0		1	7073	7034.92	6248.93
56	0	1	2020	1658	1	2020	1658	48	2	5	0	0	50	2	1	362		140	0	0.57	1.41	2.49	-808.3	-831.1			1	1		1	3925	4363.56	4501.99
57	0	0	2769	1920	0	2769	1920	64	1	1	1	1	21	1	1	849		0	0	0.74	1.32	1.79	-802.3	-832.7			1	0		1	3660	3825.57	3499.42
58	0	0	2758	1632	0	2758	1632	63	1	3	1	1	62	1	1	1126		0	-1	0.84	1.52	1.81	-788.5	-772.3			0	1		1	3449	3641.93	3187.46
59	0	1	2292	1010	1	2292	1010	46	2	6	1	1	34	2	0	1282		0	0	0.53	1.48	2.79	-797.9	-786.4			0	1		1	4278	4574.49	4714.94
60	0	0	2485	1772	0	2485	1772	56	2	3	1	0	58	1	1	713		0	0	0.51	1.68	3.29	-819.7	-844.1			0	0		1	5320	5293.53	5488.85
61	0	1	1450	919	1	1450	919	65	1	1	1	0	65	1	1	531		54	0	0.66	1.51	2.28	-825	-858.1			0	1		1	3960	3975.02	4090.51
62	0	0	2290	1927	0	2290	1927	59	1	3	0	1	41	1	0	363		0	0	0.7	1.53	2.19	-839.6	-857.7			0	1		1	3583	3760.16	3616.95
63	1	0	2044	1575	0	2044	1575	66	2	3	1	1	44	2	1	469	1511	0	0	0.51	1.98	3.85	-843.4	-789		1	1	1	1	1	5927	5648.27	4525.17
